# Supplementary material for: Brain-Specific Angiogenesis Inhibitor 3 Is Expressed in the Cochlea and Is Necessary for Hearing Function in Mice
Source: Int J Mol Sci. 2023 Dec 4;24(23):17092. doi: 10.3390/ijms242317092 (PMC10707444; doi:10.3390/ijms242317092)
Supplement: Supplementary file 1 [file ijms-24-17092-s001.zip]

Archive with 1 entries (1 files):
- ijms-2743035-supplementary.pdf
